# Supplementary material for: Functional and Mortality Outcomes with Medical and Surgical Therapy in Malignant Posterior Circulation Infarcts: A Systematic Review
Source: J Clin Med. 2023 Apr 28;12(9):3185. doi: 10.3390/jcm12093185 (PMC10179120; doi:10.3390/jcm12093185)
Supplement: Supplementary file 1 [file jcm-12-03185-s001.zip]

Archive with 1 entries (1 files):
- jcm-2139495-supplementary.pdf
